# Supplementary material for: Plant Density and Nitrogen Supply Affect the Grain-Filling Parameters of Maize Kernels Located in Different Ear Positions
Source: Front Plant Sci. 2019 Mar 1;10:180. doi: 10.3389/fpls.2019.00180 (PMC6405445; doi:10.3389/fpls.2019.00180)
Supplement: TABLE S1 — The data used in Figure 2. [file Table_1.xlsx]

## Sheet: Relative variation
Kernel Position	Variety	Density	N rate	Gmean	Tmax	Wmax	Gmax	R0	D	T1	w1	v1	T2	w2	v2	T3	w3	v3
Apical	Denghai618	LD	N0	0.50741	24.0599	12.6395	0.958058	0.151598	39.5784	15.3724	5.34189	0.347499	17.3749	14.5952	0.840013	21.6238	5.0891	0.460284
			N180	0.55104	24.6914	13.7742	1.01613	0.147541	40.6667	15.7651	5.82147	0.369264	17.8527	15.9055	0.890929	22.2184	5.54598	0.488446
			N360	0.55414	24.6895	13.8536	1.02209	0.147556	40.6626	15.764	5.85505	0.371418	17.8509	15.9972	0.896157	22.2162	5.57797	0.491307
		HD	N0	0.470687	24.3047	11.788	0.903521	0.153295	39.1401	15.7134	4.98202	0.317054	17.1825	13.6119	0.792195	21.3843	4.74626	0.429994
			N180	0.51638	24.6992	12.8867	0.973928	0.151153	39.6949	15.9862	5.44637	0.340692	17.4261	14.8806	0.853928	21.6875	5.18864	0.463081
			N360	0.527133	24.8523	13.194	0.988496	0.14984	40.0427	16.0629	5.57626	0.347151	17.5788	15.2355	0.8667	21.8775	5.31238	0.470543
	Denghai605	LD	N0	0.487427	24.9919	12.2155	0.895494	0.146615	40.9234	16.0093	5.16272	0.322484	17.9654	14.1056	0.785157	22.3586	4.91841	0.429352
			N180	0.519467	25.3576	13.0468	0.937727	0.143748	41.7397	16.1958	5.51405	0.340462	18.3237	15.0655	0.822187	22.8046	5.25311	0.450643
			N360	0.52282	25.4191	13.137	0.941125	0.143278	41.8765	16.2272	5.55217	0.342153	18.3838	15.1697	0.825166	22.8794	5.28943	0.452446
		HD	N0	0.44566	24.8549	11.1245	0.825473	0.148407	40.4294	15.9806	4.70159	0.294206	17.7485	12.8457	0.723764	22.0887	4.4791	0.394612
			N180	0.48444	25.2527	12.1614	0.886562	0.145799	41.1526	16.2197	5.13986	0.31689	18.066	14.0432	0.777326	22.4838	4.89663	0.424165
			N360	0.49076	25.3781	12.3457	0.893192	0.144697	41.4661	16.2763	5.21774	0.320572	18.2036	14.2559	0.783139	22.6551	4.97082	0.427837
Middle	Denghai618	LD	N0	0.61936	23.3579	15.3562	1.13105	0.147309	40.7308	14.4174	6.49006	0.450154	17.8808	17.7322	0.991687	22.2534	6.18294	0.557365
			N180	0.650807	23.7945	16.2389	1.17343	0.144521	41.5165	14.6816	6.86313	0.467464	18.2257	18.7515	1.02885	22.6827	6.53835	0.578395
			N360	0.659137	23.9008	16.4623	1.18211	0.143613	41.7788	14.7303	6.95757	0.47233	18.3409	19.0095	1.03645	22.826	6.62832	0.583131
		HD	N0	0.569307	23.2832	14.1603	1.06774	0.150808	39.7857	14.5502	5.98464	0.41131	17.4659	16.3513	0.936182	21.7371	5.70144	0.521595
			N180	0.606747	23.5999	15.1352	1.13035	0.149367	40.1694	14.7827	6.39668	0.432715	17.6344	17.4771	0.991079	21.9467	6.09398	0.551245
			N360	0.619327	23.6933	15.4408	1.14063	0.147743	40.6112	14.7792	6.52582	0.441555	17.8283	17.8299	1.00009	22.1881	6.21701	0.557942
	Denghai605	LD	N0	0.583267	24.3094	14.5781	1.05391	0.144587	41.4974	15.2007	6.16124	0.405326	18.2173	16.8338	0.924053	22.6722	5.86968	0.514612
			N180	0.611973	24.6164	15.3729	1.09403	0.142332	42.1549	15.3633	6.49715	0.422899	18.506	17.7516	0.959232	23.0315	6.18969	0.534937
			N360	0.61378	24.611	15.4168	1.10108	0.142841	42.0046	15.391	6.51569	0.423344	18.44	17.8022	0.965411	22.9494	6.20735	0.537602
		HD	N0	0.541193	24.4733	13.6194	0.994468	0.146036	41.0856	15.455	5.75606	0.37244	18.0366	15.7268	0.871936	22.4473	5.48367	0.482071
			N180	0.5753	24.7254	14.5239	1.04695	0.144169	41.6178	15.5903	6.13833	0.393728	18.2702	16.7712	0.917953	22.738	5.84786	0.508094
			N360	0.57848	24.7495	14.6105	1.05321	0.144171	41.6172	15.6145	6.17494	0.395462	18.27	16.8712	0.923441	22.7377	5.88273	0.510911
Relative variation
Kernel Position	Variety	Density	N rate	Gmean	Tmax	Wmax	Gmax	R0	D	T1	w1	v1	T2	w2	v2	T3	w3	v3
Apical	Denghai618	LD	N0	1	1	1	1	1	1	1	1	1	1	1	1	1	1	1
			N180	1.05077	1.01869	1.05748	1.03747	0.981076	1.01929	1.01832	1.05748	1.03845	1.01929	1.05748	1.03747	1.01929	1.05748	1.03773
			N360	1.06422	1.02324	1.07203	1.04514	0.974916	1.02573	1.0217	1.07203	1.04926	1.02573	1.07203	1.04514	1.02573	1.07203	1.04623
		HD	N0	0.919185	0.996803	0.922124	0.94403	1.02376	0.976795	1.00921	0.922124	0.913709	0.976795	0.922124	0.94403	0.976795	0.922124	0.935822
			N180	0.932299	0.99182	0.932036	0.963291	1.03353	0.967553	1.00688	0.932036	0.925664	0.967553	0.932036	0.963291	0.967553	0.932036	0.95306
			N360	0.939603	0.991321	0.937946	0.964914	1.02875	0.972052	1.00332	0.937946	0.934846	0.972052	0.937946	0.964914	0.972052	0.937946	0.956804
	Denghai605	LD	N0	1	1	1	1	1	1	1	1	1	1	1	1	1	1	1
			N180	1.04922	1.01263	1.05452	1.03807	0.984401	1.01585	1.0107	1.05452	1.04336	1.01585	1.05452	1.03807	1.01585	1.05452	1.0395
			N360	1.05231	1.01241	1.05753	1.04476	0.987924	1.01222	1.01252	1.05753	1.04445	1.01222	1.05753	1.04476	1.01222	1.05753	1.04467
		HD	N0	0.927866	1.00674	0.934237	0.9436	1.01002	0.990078	1.01673	0.934237	0.918865	0.990078	0.934237	0.9436	0.990078	0.934237	0.936766
			N180	0.940074	1.00443	0.944774	0.956967	1.01291	0.987259	1.01477	0.944774	0.931021	0.987259	0.944774	0.956967	0.987259	0.944774	0.94982
			N360	0.942488	1.00563	0.947703	0.956526	1.00931	0.990776	1.01452	0.947703	0.934139	0.990776	0.947703	0.956526	0.990776	0.947703	0.950352
Middle	Denghai618	LD	N0	1	1	1	1	1	1	1	1	1	1	1	1	1	1	1
			N180	1.08599	1.02625	1.08978	1.06061	0.97324	1.0275	1.02554	1.08978	1.06263	1.0275	1.08978	1.06061	1.0275	1.08978	1.06118
			N360	1.0921	1.02617	1.09606	1.06684	0.973336	1.02739	1.02548	1.09606	1.06883	1.02739	1.09606	1.06684	1.02739	1.09606	1.0674
		HD	N0	0.927626	1.01018	0.932631	0.943075	1.0112	0.988926	1.02218	0.932631	0.91239	0.988926	0.932631	0.943075	0.988926	0.932631	0.934192
			N180	0.937101	1.00032	0.935567	0.958469	1.02448	0.976105	1.01403	0.935567	0.922625	0.976105	0.935567	0.958469	0.976105	0.935567	0.94807
			N360	0.951264	1.0066	0.952386	0.967131	1.01548	0.984754	1.01896	0.952386	0.934664	0.984754	0.952386	0.967131	0.984754	0.952386	0.957737
	Denghai605	LD	N0	1	1	1	1	1	1	1	1	1	1	1	1	1	1	1
			N180	1.06573	1.01463	1.06805	1.04716	0.980443	1.01995	1.01165	1.06805	1.05575	1.01995	1.06805	1.04716	1.01995	1.06805	1.04959
			N360	1.07261	1.01709	1.07543	1.05096	0.977239	1.02329	1.01361	1.07543	1.06099	1.02329	1.07543	1.05096	1.02329	1.07543	1.05379
		HD	N0	0.914312	0.994516	0.910681	0.921807	1.01222	0.987929	0.998211	0.910681	0.912312	0.987929	0.910681	0.921807	0.987929	0.910681	0.919089
			N180	0.932572	0.995862	0.932139	0.945437	1.01427	0.985935	1.00148	0.932139	0.930764	0.985935	0.932139	0.945437	0.985935	0.932139	0.941245
			N360	0.938679	0.99839	0.939766	0.949068	1.0099	0.990198	1.00303	0.939766	0.936927	0.990198	0.939766	0.949068	0.990198	0.939766	0.945609
